# Supplementary material for: The Potential of Automated Assessment of Cognitive Function Using Non-Neuroimaging Data: A Systematic Review
Source: J Clin Med. 2024 Nov 22;13(23):7068. doi: 10.3390/jcm13237068 (PMC11642063; doi:10.3390/jcm13237068)
Supplement: Supplementary file 1 [file jcm-13-07068-s001.zip]

Archive with 1 entries (1 files):
- jcm-3277337-supplementary.pdf
